# Supplementary material for: Accurate Quantitative Histomorphometric-Mathematical Image Analysis Methodology of Rodent Testicular Tissue and Its Possible Future Research Perspectives in Andrology and Reproductive Medicine
Source: Life (Basel). 2022 Jan 27;12(2):189. doi: 10.3390/life12020189 (PMC8875546; doi:10.3390/life12020189)
Supplement: Supplementary file 1 [file life-12-00189-s001.zip]

Archive with 1 entries (1 files):
- life-1415659-supplementary.pdf
